# Supplementary material for: Biologically informed variational autoencoders allow predictive modeling of genetic and drug-induced perturbations
Source: Bioinformatics. 2023 Jun 16;39(6):btad387. doi: 10.1093/bioinformatics/btad387 (PMC10301695; doi:10.1093/bioinformatics/btad387)
Supplement: btad387_Supplementary_Data [file btad387_supplementary_data.zip]

Archive with 2 entries (2 files):
- supplementary_material.zip
- Supplementary_Figs_and_Tables.pdf
